# Supplementary material for: An IL-10/DEL-1 axis supports granulopoiesis and survival from sepsis in early life
Source: Nat Commun. 2024 Jan 23;15:680. doi: 10.1038/s41467-023-44178-y (PMC10805706; doi:10.1038/s41467-023-44178-y)
Supplement: Supplementary file 4 — Source Data [file 41467_2023_44178_MOESM4_ESM.xlsx]

## Sheet: FIGURE 1A
		Neonatal Tissues
	Tissue	Spleen (A)	Liver (B)	Heart (C)	Kidney (D)	Intestine (E)	Lung (F)	Brain (G)
		0.00155293	0.0110599	0.138249	0.846083	1.0341	2.94931	40.7171
		0.00238416	0.0221198	0.0995392	1.10783	0.575115	5.51152	20.7263
		0.0019293	0.00552995	0.149309	0.165899	0.967742	4.36866	27.6
		0.00160725	0.0155119	0.171429	0.525346	0.458986	11.1705	22.9161
		0.00121517	0.010946	0.132719	0.541935	1.47097	6.96774	50.0074
		0.00114673				1.49309	8.88479	36.5696
	Mean	0.00163926	0.0130335	0.138249	0.637419	1	6.64209	33.0894
	SD	0.000462582	0.0061899	0.0262309	0.356665	0.433676	3.02409	11.3401

## Sheet: FIGURE 1B
		TISSUES
	Tissues	KIDNEY		INTESTINE		LUNG		BRAIN
	Groups	Ad (A)	Neo (B)	Ad (C)	Neo (D)	Ad (E)	Neo (F)	Ad (G)	Neo (H)
		1.21035	1.82008	1.1113	13.4608	0.885718	1.26689	0.829875	0.406639
		0.638521	1.81867	1.26039	27.4121	1.04755	1.34768	1.26141	0.207469
		0.783312	2.12892	1.00527	13.4566	0.996896	2.01051	0.804979	0.290456
		0.924673	1.78632	0.623036	24.7824	0.469228	1.33341	1.10373	0.257261
		1.44314	2.09009			0.948937	2.37319
						1.13104	1.92078
						0.678856	1.8739
						1.03056	2.19146
	Mean	1	1.92882	1	19.778	0.898597	1.78973	1	0.290456
	SD	0.325545	0.166067	0.272226	7.37542	0.219946	0.422885	0.22066	0.084631
	p value (t test in excel)		0.00131707		0.0145712		0.00029775		0.00432239
	P value (adapted from GraphPad Prism v.8.0.2)	(A-B): 0,0005		(C-D): 0,0022		(E-F): 0,0001		(G-H): 0,0010
	Analysis by parametric unpaired two sided t-test

## Sheet: FIGURE 1C
		DEL-1 mRNA relative expression
	Tissue	LUNGS
	Postnatal days	1d (A)	7d (B)	14d (C)	21d (D)	Adults (E)
		2.22241	3.60197	2.53502	2.3879	0.99675
		5.13406	1.95879	2.58943	2.36624	1.13953
		4.93958	3.37521	4.83862	2.96943	1.11378
		4.70711	3.65241	3.04736	3.02415	0.718131
		4.78633		1.70749	2.27623	1.03182
	Median	4.78633	3.48859	2.58943	2.3879	1.03182
	Quartile 1	4.70711	3.02111	2.53502	2.36624	0.99675
	Quartile 3	4.93958	3.61458	3.04736	2.96943	1.11378
	IQR	0.232473	0.593477	0.512346	0.603189	0.117026
	SD	1.20484	0.801325	1.16428	0.360805	0.167992
	P value (adapted from GraphPad Prism v.8.0.2)	(A-E):0,0012	(B-E): 0,0392	(C-E): 0,0629	(D-E): 0,1964
	Compared with Kruskal-Wallis Dunn's multiple post comparison test

## Sheet: FIGURE 1D
			DEL-1 mRNA relative expression
		Tissue	INTESTINES
		Postnatal days	1d (A)	7d (B)	14d (C)	21d (D)	Adults (E)
			1.92521	3.16178	1.44636	1.75859	0.690334
			2.10241	2.53544	0.484986	3.2	1.1096
			3.80788	4.50115	1.69328	1.88997	1.60351
			2.40036	2.23071	1.05793	2.69768	1.11499
			1.9156	5.44003	1.36363		0.481568
		Median	2.10241	3.16178	1.36363	2.29382	1.1096
		Quartile 1	1.92521	2.53544	1.05793	1.85713	0.690334
		Quartile 3	2.40036	4.50115	1.44636	2.82326	1.11499
		IQR	0.475149	1.96571	0.388432	0.966134	0.424656
		SD	0.794699	1.35965	0.464165	0.682992	0.4342
		P value (adapted from GraphPad Prism v.8.0.2)	(A-E):0,0432	(B-E): 0,0023	(C-E): >0,9999	(D-E): 0,0839
		Compared with Kruskal-Wallis Dunn's multiple post comparison test

## Sheet: FIGURE 1E
			DEL-1 mRNA relative expression
		Tissue	Kidneys
		Postnatal days	1d (A)	7d (B)	14d (C)	21d (D)	Adults (E)
			1.86583	2.26614	2.79694	1.89253	1.4911
			2.20498	2.17018	2.706	1.17829	0.655311
			2.2054	3.4624	1.92082	1.27006	0.915508
			5.3193	1.65344	1.99696	1.74121	0.985871
			2.70969		1.64041	1.75924	0.95221
		Median	2.2054	2.21816	1.99696	1.74121	0.95221
		Quartile 1	2.20498	2.041	1.92082	1.27006	0.915508
		Quartile 3	2.70969	2.5652	2.706	1.75924	0.985871
		IQR	0.504718	0.524204	0.785176	0.489176	0.070363
		SD	1.40683	0.765114	0.510864	0.321145	0.303979
		P value (adapted from GraphPad Prism v.8.0.2)	(A-E):0,0032	(B-E): 0,0195	(C-E): 0,0222	(D-E): 0,842
		Compared with Kruskal-Wallis Dunn's multiple post comparison test

## Sheet: FIGURE 2A
	DEL-1 (pg/ml) in human serum
	Groups	Children (4 years)	Newborns
		38.4648	403.768
		199.085	352.467
		314.326	237.469
		483.401	339.107
		91.4823	332.479
		133.316	274.446
		207.782	181.995
		12.3004	165.324
		494.377	60.2473
		258.866	417.757
		52.0288	846.529
		89.016	193.343
		105.675	197.842
		33.0017	91.3486
		187.646	201.973
		629.487	271.311
		283.909	249.635
		31.1556	322.603
		234.726	479.093
		120.058	716.637
	Median	160.481	272.878
	Min	12.3004	60.2473
	Max	629.487	846.529
	Q1	79.7692	196.717
	Q3	265.127	365.293
	P value (adapted from GraphPad Prism v.8.0.2)	0.0326
	non parametric two sided Mann Whitney test

## Sheet: FIGURE 2B
		DEL-1 (pg/ml) in human serum
		Adults			Neonates
		Ctl (A)	<24h (B)	>24h (C)	Ctl (D)	<24h (E)	>24h (F)
		203.409	77.0591	913.468	628.219	354.665	711.294
		64.4558	114.506	229.169	458.394	482.701	1199.01
		111.389	63.2042	937.168	728.003	507.316	1260.12
		53.3896	89.3582	165.421	1506.24	669.791	1092.33
		85.5148	63.1468	2219.35	156.372	873.568	392.4
		598.751	32.2315	1049.15	1465.82	591.04	1175.48
		124.547	45.7178	124.013	1441.69	615.195	1160.25
		64.894	96.7016	73.8443	544.799	817.341	2249.52
		121.88	26.8873	174.84	824.319	589.351	838.317
		56.306	42.9846	11.8823	1152.65	701.039
		29.0924	71.1223	857.932	803.431	364.415
		123.478	70.4466	397.41	519.736	404.871
		84.5621	14.7185	342.207	470.508	1283.46
		125.083	91.7862	97.1974	729.123	211.935
		13.8894	60.5535	113.464	810.379	532.231
		104.727	293.767	202.787	410.736
		230.671	116.074	42.021	557.439
		61.846	32.9423	229.38	1695.64
		104.858	38.0478	215.959	582.934
		51.901	77.9853	199.071	538.506
		202.477			57.0151
		62.7177			370.129
		315.201			457.99
		242.86			336.179
		50.623			1362.01
		112.006			667.694
		178.268			1198.42
		454.157			714.49
		54.3005
		764.002
		405.499
		102.211
		87.341
		1078.01
		194.135
		303.386
		201.438
		156.186
		120.21
		65.212
	Median	116.108	66.8254	209.373	647.957	589.351	1160.25
	Min	13.8894	14.7185	11.8823	57.0151	211.935	392.4
	Max	1078.01	293.767	2219.35	1695.64	1283.46	2249.52
	Q1	64.7844	41.7504	121.375	467.48	443.786	838.317
	Q3	202.71	89.9652	512.54	906.402	685.415	1199.01
	IQR	137.925	48.2148	391.165	438.922	241.629	360.697
	P value (adapted from graphpad)				(A-D): <0,0001	(B-E) <0,0001	(C-F): <0,0279
	All columns (A-F) Compared with Kruskal-Wallis Dunn's multiple post comparison test
	P value (adapted from graphpad)		(A-B): 0,0116	(A-C): 0,131 (B-C): <0,0001
	Columns a-c were separately compared with Kruskal-Wallis Dunn's multiple post comparison test

## Sheet: FIGURE 3A
		Lung DEL-1 mRNA relative expression
		LUNG TISSUES
		Adults			Neonates
	Groups	0h (A)	6h (B)	12h (C)	0h (D)	6h (E)	12h (F)
		1	0.102808	0.345967	1.78794	4.9754	1.2554
		1.18271	0.319685	0.560925	1.90196	3.58802	1.78038
		1.12552	0.210806	0.428458	1.88182	2.7405	4.10857
		1.07138	0.493814	0.813918	1.29948	3.75734	1.98581
		1.27697	0.37288	0.712939	2.64461	4.11736	2.28254
		0.766447	0.169207	0.992838	3.76916	3.49005
		1.40131		1.09459	2.52551	5.30678
		1.16352			1.9842
		1.36781			1.68149
					3.34925
	Mean	1.15063	0.2782	0.70709	2.28254	3.99649	2.28254
	SD	0.195053	0.14447	0.280672	0.782074	0.889547	1.08739
	P value (adapted from GraphPad Prism v.8.0.2)		(A-B):0,2175	(A-C): >0,9999 (B-C): >0,9999	(A-D):0,0073	(B-E): <0,0001 (D-E):<0,0001	(C-F): 0,0026 (D-F):>0,9999 (E-F):0,0009
	Analysis with one way anova with Bonferroni's multiple comparisons test
	Additional analysis
	P value Analysis with parametric students two tailed t test		(A-B):<0,0001

## Sheet: FIGURE 3B
		DEL-1 protein (pg/ml) per gr of lung tissue
		adults		neonates
	Groups	Ad Ctr (A)	Ad Sepsis (B)	Neo Ctr (C)	Neo Sepsis (D)
		61.5924	56.1093	113.929	184.287
		53.6551	56.247	152.781	90.3909
		60.8316	36.9505	146.376	129.726
		50.598	45.8805	72.069	181.175
		50.4562	67.1765	99.7568	134.227
		115.758			88.2021
		104.71
	Mean	71.0859	52.4728	116.982	134.668
	SD	27.2966	11.4899	33.4245	41.8787
	P value (adapted from graphpad)		(A-B): >0,9999	(A-C): 0,0408	(B-D): 0,0006 (C-D): >0,9999
	Analysis with one way anova with Bonferonni multiple comparisons post-test

## Sheet: FIGURE 3C
			Intestinal DEL-1 mRNA relative expression
			adults		neonates
		Groups	Ad Ctr (A)	Ad Sepsis (B)	Neo Ctr (C)	Neo Sepsis (D)
			1.11064	0.061892	3.91175	3.71098
			0.838426	0.574956	5.17188	2.67135
			0.851588	0.897097	8.55689	5.43608
			1.19935	0.882061	10.2561	10.7846
				0.539509	6.53133	12.6918
				0.60955		10.6809
						4.54457
		Mean	1	0.594178	6.8856	7.21718
		SD	0.182678	0.303829	2.55245	4.0408
		P value (adapted from graphpad)Analysis with one way anova with Bonferonni multiple comparisons post-test			(A-C): 0,0221	(B-D): 0,0016 (C-D): >0,9999
		For A-B, Additional analysis: P value by non-parametric two sided students t-test	(A-B):	0.0450552

[truncated: 65 more sheets: FIGURE 3D, FIGURE 3E, FIGURE 3F, FIGURE 3G, FIGURE 4A, FIGURE 4B, FIGURE 4C, FIGURE 4D, FIGURE 4E, FIGURE 4F, FIGURE 4G, FIGURE 4H, FIGURE 4I, FIGURE 4J, FIGURE 5A, FIGURE 5B, FIGURE 5C, FIGURE 6A, FIGURE 6B, FIGURE 6C …]
